# Supplementary material for: Concurrent ependymal and ganglionic differentiation in a subset of supratentorial neuroepithelial tumors with EWSR1-PLAGL1 rearrangement
Source: Acta Neuropathol Commun. 2024 Sep 3;12:143. doi: 10.1186/s40478-024-01809-9 (PMC11370057; doi:10.1186/s40478-024-01809-9)
Supplement: Supplementary file 2 — Supplementary Material 2. (Supplementary Table 1) Detailed imaging characteristics of neuroepithelial tumors withPLAG-family genetic alterations. [file 40478_2024_1809_MOESM2_ESM.xlsx]

## Sheet: Supplementary Table 1
Supplementary Table 1. Detailed imaging characteristics of neuroepithelial tumors with PLAG-family genetic alterations.
Patient	PLAG-alteration	Location	Involvement of adjacent dura/meninges	Remodeling of adjacent bone (either thinning or osteopenia)	Maximum dimension (cm)	Margin	Peritumoral edema	Diffusion restriction of the solid component	Minimum ADC value (10-6 mm2/s.)	Presence of cyst	Imaging features suggestive of necrosis	Presence of enhancement	Hemorrhage
1	EWSR1-PLAGL1 fusion	Left frontal	Yes	Yes	8.9	Well defined	Absent	Yes	334	No	Yes	Heterogenous	Yes
2	EWSR1-PLAGL1 fusion	Right frontal	Yes	Yes	6	Well defined	Absent	Yes	513	No	Yes	Heterogenous	Yes
3	EWSR1-PLAGL1 fusion	Right Occipital	Yes	Unknown	9.1	Well defined	Absent	Yes	636	No	No	Heterogenous	No
4	EWSR1-PLAGL1 fusion	Right Occipital	Yes	No	6.6	Well defined	Present	Yes	NA= ADC map is limited by intratumoral hemorrhage	No	Yes	Heterogenous	Yes
5	EWSR1-PLAGL1 fusion	Right frontal	Yes	Yes	8	Well defined	Present	No	1075	Yes, multicystic	No	No	No
6	EWSR1-PLAGL1 fusion	Left frontal	Yes	Yes	6.6	Well defined	Absent	Yes	618	Yes	Yes	Heterogenous	Yes
7	PLAGL2 amplification	Right cerebellar	Yes	Unknown	5.3	Well defined	Absent	Yes	555	No	Yes	Heterogenous	Yes
8	PLAGL1 amplification	Left temporal	Yes	Unknown	7.2	Well defined	Present	Yes	639	Yes	No	Heterogenous	Yes
